# Supplementary material for: Academic generational differences in Chinese universities: Work preferences, research behaviors and research outputs
Source: PLoS One. 2025 Dec 31;20(12):e0339668. doi: 10.1371/journal.pone.0339668 (PMC12755742; doi:10.1371/journal.pone.0339668)
Supplement: S1 File — (XLSX) [file pone.0339668.s001.xlsx]

## Sheet: Sheet1
Institutional level	Gender	Academic generations	Discipline	work preference	HIPs	time1
3	2	2	3	3	4	20
3	2	1	5	4	1	20
1	2	3	5	3	10	4
2	2	1	5	3	20	6
2	2	1	2	3	0	10
3	2	2	2	2	0	36
1	2	1	1	3	0	4
3	2	3	4	3	2	48
3	1	1	5	4	2	40
2	2	1	2	2	1	21
3	2	1	3	4	4	0
1	1	1	4	4	4	15
3	2	1	3	3	0	24
3	2	1	2	3	4	6
3	1	1	1	2	0	68
2	2	1	4	2	3	12
1	1	2	5	3	1	20
3	2	3	3	3	5	24
3	1	1	2	4	0	14
3	2	1	4	3	2	30
3	2	3	4	3	3	4
3	2	3	3	3	0	8
2	2	1	3	3	1	10
3	2	1	2	4	0	10
1	2	1	4	3	7	4
3	2	1	3	3	3	0
2	2	1	4	1	11	40
1	2	1	4	3	20	3
3	2	1	4	3	8	20
1	2	3	4	2	10	20
3	2	3	2	1	0	90
1	2	2	4	2	0	20
3	2	2	5	2	0	15
3	2	1	2	3	0	15
3	2	2	2	1	0	30
3	1	1	4	3	1	50
3	1	1	2	4	4	20
3	2	1	2	3	0	0
3	2	1	3	3	1	20
3	1	1	4	4	2	20
3	2	1	5	4	11	6
3	2	1	1	3	0	12
3	2	1	5	4	1	0
1	2	1	5	3	5	2
3	1	1	4	3	0	10
3	1	1	2	2	0	16
3	1	1	2	3	1	12
3	1	1	2	2	0	10
3	2	1	4	3	6	20
3	2	2	1	3	0	9
3	1	2	1	1	0	6
2	1	3	2	3	0	48
3	2	3	2	3	0	1
3	2	1	4	3	2	16
3	2	1	5	3	4	24
3	1	1	5	2	0	4
3	1	1	2	2	3	3
3	1	1	2	2	0	0
3	2	1	3	3	5	24
2	1	1	5	3	3	11
3	2	1	3	3	3	10
3	2	1	3	4	3	4
3	2	1	3	3	4	50
2	2	1	1	3	0	3
2	1	1	2	4	1	20
2	2	1	2	2	0	0
2	1	1	2	3	1	35
2	1	1	2	4	1	20
3	1	1	4	3	6	18
3	2	1	5	2	1	20
2	2	1	2	3	2	10
3	1	1	3	2	6	35
3	2	1	5	3	2	8
2	2	1	2	3	0	8
3	2	1	1	3	0	5
3	1	1	3	2	0	0
1	2	1	3	3	2	48
2	2	1	1	3	0	80
3	2	1	3	3	3	60
3	2	1	4	4	1	56
3	2	1	2	3	0	12
3	2	1	4	3	2	0
3	1	1	2	2	2	30
3	2	1	4	3	6	2
2	2	1	2	3	0	48
2	1	1	2	3	0	63
3	1	1	3	4	3	70
2	1	1	4	4	3	10
1	2	1	4	4	8	20
3	2	1	3	3	3	9
2	2	1	4	2	3	8
2	2	1	4	3	3	30
1	2	1	4	3	8	2
3	2	1	3	3	3	40
1	2	1	2	3	0	30
3	2	1	4	2	13	8
3	2	1	3	3	5	12
3	2	1	5	3	3	20
3	1	1	2	2	0	6
3	2	1	3	4	2	0
3	2	1	4	3	1	4
3	2	1	3	3	2	10
2	2	1	1	3	0	35
3	2	1	4	3	3	16
2	2	1	4	4	1	8
3	2	1	3	4	2	0
3	2	1	3	4	2	50
3	2	1	4	3	5	8
3	2	1	3	4	4	4
3	2	1	2	2	0	8
2	1	1	2	2	5	20
2	1	1	2	2	2	48
3	1	1	4	3	3	20
2	2	1	4	3	8	10
3	2	1	1	4	0	9
3	1	1	5	3	1	0
1	1	1	3	4	2	4
3	2	1	2	3	0	2
3	2	1	3	3	1	6
3	2	1	4	4	5	9
3	1	1	1	3	0	10
2	2	1	2	4	0	60
3	2	1	2	3	1	25
3	2	1	3	1	0	24
2	2	1	2	3	0	15
1	1	1	4	3	4	30
3	2	1	3	4	3	16
3	2	1	2	2	0	60
2	2	1	5	3	3	18
3	2	1	2	3	0	31
3	1	1	2	4	0	20
2	2	1	2	3	1	3
1	1	2	4	3	3	8
3	2	1	1	2	0	30
2	2	1	3	3	5	20
3	2	2	3	3	1	30
2	2	2	2	1	0	11
3	2	2	2	1	0	12
2	2	2	5	2	0	9
3	2	2	2	3	0	5
3	2	3	2	3	0	3
3	2	3	2	2	0	8
3	2	3	1	3	0	16
3	1	2	1	3	0	20
3	1	1	2	2	0	12
3	1	1	1	2	0	6
3	2	1	2	2	0	10
3	2	1	4	3	3	68
3	2	1	5	3	3	20
3	2	1	4	3	2	15
3	2	1	4	3	1	80
3	2	1	3	1	4	28
3	2	1	5	3	3	20
3	1	1	4	3	1	7
2	1	1	3	4	4	12
2	2	1	4	3	9	4
2	2	1	3	3	4	10
3	2	1	4	3	1	5
3	1	1	4	3	0	20
3	1	1	3	2	3	8
3	2	1	5	3	3	4
3	1	1	2	4	1	12
3	2	1	3	3	3	50
2	2	1	3	3	3	60
3	2	1	4	3	8	42
3	2	1	4	4	4	8
3	1	1	5	3	4	5
3	2	1	5	4	1	6
3	1	1	3	4	3	8
3	1	1	2	3	1	8
3	2	1	2	3	7	10
3	1	1	5	3	4	10
3	2	1	4	3	3	16
3	2	1	2	3	0	120
2	2	1	3	3	5	15
2	2	1	4	3	6	4
3	1	1	3	1	1	0
2	2	1	2	2	4	24
3	1	1	3	4	2	26
1	2	1	5	3	34	20
3	1	1	3	3	2	6
3	2	1	5	3	0	20
3	2	1	3	3	1	8
3	1	1	2	3	0	12
2	2	1	4	3	4	0
1	2	1	5	3	8	2
3	2	1	2	3	0	90
3	2	1	3	3	5	28
1	1	1	1	4	0	4
3	1	1	3	4	1	12
3	2	1	3	3	3	20
3	2	1	3	3	8	5
1	2	1	3	3	15	4
2	1	1	4	3	5	0
3	2	1	1	3	0	8
2	2	1	4	3	4	40
3	2	1	2	3	0	0
2	1	1	2	4	0	21
3	2	1	4	3	19	0
2	2	1	4	2	8	40
2	2	1	3	3	10	5
1	2	1	2	3	0	2
3	1	1	3	3	3	20
3	2	1	2	4	1	4
3	2	1	2	3	0	20
2	1	1	4	3	2	30
2	2	1	2	3	16	20
2	1	1	2	2	0	6
3	1	1	3	4	8	20
2	2	1	3	3	1	16
3	2	1	5	4	5	1
3	1	1	1	3	0	10
3	2	1	3	3	10	50
3	2	1	2	3	0	20
3	2	1	2	3	0	28
1	2	1	5	3	6	1
3	2	1	2	3	2	6
3	1	1	2	3	1	30
1	1	1	5	4	1	0
1	2	1	2	3	0	2
3	1	1	3	3	2	20
2	2	1	2	3	0	3
3	1	1	2	3	0	9
1	2	1	4	3	1	10
3	2	1	2	2	0	10
3	2	1	4	3	5	6
3	2	2	2	3	0	20
2	1	2	4	3	2	12
3	1	1	2	3	0	4
3	2	2	4	1	0	14
2	2	2	2	3	2	26
3	1	2	4	2	2	14
3	2	2	4	3	2	8
3	2	2	2	3	0	30
3	2	2	2	3	0	4
3	2	2	4	3	0	45
3	1	2	5	2	0	12
3	2	3	2	2	0	12
3	2	2	2	1	0	25
3	2	2	4	2	0	24
3	1	2	3	2	1	8
2	2	3	4	4	1	10
2	2	3	4	3	4	6
2	1	1	3	4	3	60
2	2	1	4	3	21	4
3	2	1	4	2	0	12
3	1	1	3	3	0	7
3	2	1	4	2	0	4
3	2	1	4	2	0	8
2	1	2	3	3	3	21
3	1	1	2	2	0	8
3	2	1	3	2	0	12
3	1	1	4	3	3	8
3	2	1	2	1	0	6
3	2	1	4	4	8	30
3	1	1	3	3	8	20
1	2	1	4	3	2	10
3	2	1	2	3	0	8
3	2	1	3	3	7	20
3	2	1	3	4	2	10
2	2	1	2	3	2	8
3	1	1	2	3	0	8
3	1	1	2	3	0	8
3	1	1	2	3	2	84
3	2	1	3	2	0	72
3	1	1	5	3	1	20
1	1	1	5	3	2	8
3	2	1	2	3	0	6
3	2	1	4	3	0	40
3	2	1	3	3	8	20
3	2	1	3	4	7	20
3	2	1	3	3	5	12
3	2	1	3	3	6	20
2	2	1	4	3	6	4
3	2	1	3	3	4	25
3	2	1	4	3	9	5
2	1	1	3	2	1	35
1	2	1	4	3	9	20
2	2	1	2	3	0	16
2	2	1	2	3	2	9
3	2	1	3	4	3	10
2	2	1	4	3	12	10
3	2	1	5	3	4	3
3	1	1	2	3	0	10
2	1	1	2	3	1	10
3	2	1	4	3	3	6
3	1	1	5	3	1	10
3	2	1	3	3	1	10
2	2	1	2	3	1	12
3	2	1	4	3	8	20
3	1	1	5	2	1	56
3	2	1	4	4	0	40
3	2	1	3	3	1	6
3	1	1	2	3	1	20
3	2	1	3	3	4	30
3	2	1	5	3	3	24
3	2	1	3	3	8	8
3	2	1	4	3	13	8
1	2	1	4	2	0	12
1	2	1	2	3	0	12
3	2	1	3	3	0	4
3	2	1	2	4	0	14
3	2	1	1	2	0	20
3	2	1	5	3	0	15
3	2	1	2	3	0	20
1	2	1	2	3	1	10
2	1	1	4	4	6	48
1	2	1	4	3	20	8
3	2	1	2	3	1	35
1	2	1	4	3	9	8
1	2	1	5	3	21	10
2	2	1	4	3	4	30
3	1	1	3	2	0	30
3	2	1	4	3	2	5
3	2	1	4	3	2	6
2	2	1	3	3	1	0
2	2	1	5	3	6	10
3	2	1	4	3	2	10
3	2	1	2	3	0	84
2	1	1	2	3	0	20
3	2	1	3	4	4	10
1	2	1	2	3	2	12
2	2	1	5	3	10	5
3	2	1	5	3	5	10
3	2	1	3	3	4	12
1	2	1	2	3	1	3
3	2	1	5	3	7	3
3	2	1	3	3	8	12
3	2	1	5	3	10	4
3	1	1	2	2	1	30
3	2	1	4	2	2	30
2	2	1	2	3	2	20
3	1	1	4	3	3	15
1	1	1	2	3	0	20
3	2	1	5	3	7	4
2	1	1	2	3	0	20
3	2	1	4	3	2	20
3	1	1	2	1	0	18
3	1	1	2	3	0	20
2	2	2	5	3	1	6
3	2	1	2	3	0	10
3	2	1	5	3	0	10
3	2	2	4	2	0	10
3	2	1	2	2	0	12
3	1	1	4	3	0	12
3	2	1	4	3	0	40
3	2	2	1	2	0	3
1	1	1	2	3	3	10
3	2	2	1	2	0	14
1	2	3	2	3	0	25
2	1	1	2	2	0	12
3	2	1	5	3	4	10
3	1	1	4	4	1	21
2	1	1	1	3	1	10
2	1	1	2	2	3	10
3	2	1	3	3	1	68
2	2	1	3	3	3	20
3	1	1	3	3	4	15
3	2	1	5	4	10	8
3	1	1	5	4	0	60
3	2	1	5	3	12	10
3	2	1	3	3	3	50
3	2	1	4	3	4	8
2	1	1	1	2	0	15
3	2	1	3	3	5	20
3	2	1	4	3	7	20
3	1	1	4	3	8	16
3	1	1	1	1	0	0
3	2	1	4	4	1	4
3	1	1	5	2	0	50
3	1	1	2	3	0	42
3	2	1	3	2	8	20
2	2	1	3	3	12	40
3	2	1	5	3	15	10
1	1	1	2	4	0	16
3	2	1	3	3	3	12
3	2	1	4	3	5	30
2	2	1	3	3	7	0
3	2	1	4	3	4	20
2	2	1	4	3	1	10
2	2	1	4	3	0	10
3	1	1	1	1	0	20
3	2	1	3	2	2	4
3	2	1	4	4	2	20
3	2	1	2	3	0	19
3	2	1	4	3	0	16
3	2	1	2	3	2	9
3	1	1	2	3	0	10
2	2	1	2	2	0	10
3	2	1	3	3	6	6
3	2	1	3	2	1	12
3	1	1	2	3	0	22
2	2	1	2	3	2	9
3	1	1	2	2	0	6
3	2	1	2	3	0	6
3	1	1	3	4	8	0
3	2	1	4	3	1	8
3	1	1	3	3	3	20
3	2	1	2	3	0	30
2	2	1	3	3	1	72
3	2	1	4	3	2	8
3	2	1	3	4	5	20
3	2	1	3	3	15	10
3	2	1	2	3	0	12
2	1	1	4	3	3	10
3	2	1	4	3	1	10
2	2	1	5	4	2	20
3	2	1	3	4	6	11
3	2	1	2	3	4	20
1	2	1	3	3	4	16
3	1	1	5	2	1	10
3	2	1	4	3	11	10
1	1	1	3	2	1	10
1	1	1	2	3	0	24
1	1	1	1	3	2	16
2	2	1	4	4	6	14
1	1	1	5	4	3	0
2	1	1	3	3	1	40
2	2	1	4	3	6	10
1	2	1	3	3	1	3
3	2	1	4	3	0	6
2	2	1	2	2	0	12
2	2	1	2	4	0	4
1	2	1	4	3	7	45
3	2	1	4	3	5	28
3	2	1	2	3	1	10
1	1	1	2	3	0	30
3	2	1	4	3	6	12
2	2	1	2	4	0	6
3	2	1	3	3	4	12
2	1	1	3	4	1	10
1	1	1	3	2	3	16
3	2	1	2	2	0	70
3	1	1	3	3	10	21
2	2	1	5	3	0	12
1	2	1	3	3	2	8
3	2	1	2	3	0	12
3	1	2	3	1	3	12
3	2	1	2	3	0	50
3	2	1	2	3	0	10
3	2	1	2	2	0	15
2	2	2	2	3	0	50
3	2	1	4	4	4	2
2	2	2	2	3	0	90
1	2	2	4	3	1	8
3	2	2	4	3	0	8
3	1	2	2	1	0	12
2	2	2	4	2	0	20
3	2	2	1	1	0	16
3	2	2	4	3	0	6
3	2	2	1	3	0	7
1	1	2	1	2	0	30
3	2	2	2	2	0	17
2	2	2	2	2	2	18
3	1	2	2	3	0	6
3	2	1	3	2	0	24
3	1	1	4	2	2	5
2	2	2	4	3	5	8
2	1	1	3	3	3	5
3	1	1	5	3	0	20
3	1	1	2	2	0	6
3	2	1	1	2	0	100
2	2	1	2	2	0	50
3	1	1	3	2	0	20
3	1	1	2	1	0	4
2	1	1	2	3	0	8
3	1	1	2	2	0	4
3	1	1	5	3	0	60
3	2	1	3	3	1	20
3	1	1	2	3	1	18
3	1	1	3	3	4	6
3	2	1	4	3	3	7
3	1	1	3	3	10	20
3	2	1	4	3	4	16
2	2	1	3	3	8	12
1	1	1	5	3	5	10
2	2	1	5	3	2	4
3	2	1	4	3	3	6
3	2	1	4	3	0	12
3	1	1	4	2	0	50
3	2	1	4	3	10	30
3	2	1	4	2	2	28
3	2	1	3	3	12	12
3	2	1	5	3	4	8
3	2	1	2	3	0	20
3	2	1	5	3	6	20
3	2	1	5	3	0	6
2	2	1	3	3	2	20
3	2	1	4	3	0	28
3	2	1	5	3	0	30
2	2	1	1	3	0	5
3	2	1	3	3	4	16
3	2	1	2	3	0	12
2	2	1	4	3	2	4
3	2	1	2	3	0	12
1	2	1	5	4	3	6
3	2	1	2	3	3	8
2	2	1	2	2	0	20
2	2	1	2	3	0	10
1	2	1	5	3	4	10
3	2	1	3	3	1	6
3	2	1	4	3	0	6
3	1	1	3	3	1	12
2	2	1	3	3	10	12
2	2	1	2	3	0	6
3	1	1	1	3	0	5
2	1	1	2	3	1	40
1	2	1	4	3	10	30
1	1	1	2	3	2	10
2	2	1	2	3	2	8
2	2	1	4	3	20	16
3	1	1	4	3	0	22
3	1	1	5	3	2	10
3	1	1	2	3	1	8
3	2	1	3	3	9	12
3	2	1	3	3	3	20
3	2	1	3	3	2	50
3	1	1	3	3	1	30
2	2	1	4	3	2	28
3	1	1	5	2	0	50
3	2	1	3	3	8	10
3	2	1	5	2	2	10
3	2	1	3	3	4	20
3	2	1	4	3	7	30
1	1	1	2	3	7	25
1	1	1	2	4	1	15
2	2	1	5	4	8	4
3	1	1	4	3	0	10
3	2	1	4	2	3	8
1	1	1	2	3	4	4
2	2	1	2	3	0	15
2	2	1	2	4	0	15
3	1	1	5	3	0	20
2	2	1	2	3	0	20
2	1	1	1	4	0	15
2	2	2	2	3	0	18
3	2	1	3	1	20	20
3	1	1	3	3	1	20
3	1	1	5	2	2	10
2	2	1	3	3	3	12
3	2	2	4	3	0	20
3	1	1	3	3	1	20
2	2	1	3	3	5	25
2	2	1	1	3	1	15
3	1	2	1	2	0	20
1	1	1	5	3	3	32
3	2	2	5	2	0	4
3	2	1	5	4	8	4
1	2	1	3	3	3	12
1	2	2	4	3	9	20
3	2	1	4	3	10	16
2	1	2	5	2	0	10
2	1	2	3	3	5	4
3	2	2	3	2	0	24
3	2	2	4	1	1	100
1	2	2	1	2	0	36
3	1	2	2	2	0	20
2	1	2	2	2	0	30
3	1	2	1	2	0	16
3	1	2	5	3	4	26
1	2	3	2	3	15	8
3	2	3	4	3	0	15
3	2	3	4	4	8	0
3	2	3	4	3	0	2
2	2	3	3	3	40	4
1	2	3	4	4	5	5
3	2	1	3	3	15	30
3	2	2	2	3	0	9
3	1	1	2	3	0	50
3	2	1	4	3	0	30
3	1	1	5	2	0	33
3	2	1	4	2	0	3
3	2	1	4	3	6	8
3	1	1	2	1	0	3
3	1	1	1	2	0	8
3	2	1	4	3	1	50
3	1	1	3	3	6	40
2	1	1	3	3	5	40
3	2	1	3	3	8	16
2	2	1	5	3	2	10
3	1	1	2	3	0	48
3	2	1	5	3	2	16
3	1	1	2	2	0	36
3	2	1	3	1	5	15
3	1	1	3	3	1	4
2	1	1	4	1	0	18
2	2	1	3	3	5	40
3	1	1	3	3	1	100
3	2	1	3	3	2	80
3	2	1	3	3	3	60
2	2	1	2	3	0	40
3	1	1	3	3	9	20
3	2	1	5	3	0	20
3	2	1	4	4	2	70
3	2	1	4	2	3	30
2	2	1	2	3	0	30
3	2	1	5	3	1	10
3	1	1	4	3	5	18
1	2	1	4	3	5	10
3	1	1	4	3	4	20
3	2	1	2	4	0	8
2	1	1	2	3	3	8
3	1	1	2	3	0	5
3	2	1	5	2	0	40
1	2	1	4	3	18	15
3	2	1	5	3	2	20
3	2	1	3	4	1	40
3	2	1	3	2	2	20
3	1	1	2	2	0	20
3	1	1	3	2	2	12
3	2	1	4	3	2	8
3	1	1	1	2	0	10
2	2	1	2	3	0	10
3	1	1	2	2	0	20
3	2	1	3	3	10	6
3	2	1	3	3	5	8
3	1	1	1	3	0	16
2	2	1	5	3	3	24
3	1	1	5	4	2	4
2	2	1	5	3	3	20
1	2	1	2	3	0	4
2	1	1	3	2	0	8
3	2	1	4	3	1	15
1	1	1	2	4	7	36
3	2	1	4	4	2	10
1	2	1	2	3	0	8
1	2	1	3	3	25	10
2	2	1	2	4	1	6
3	2	1	5	3	19	4
2	2	1	2	3	0	12
3	2	1	2	3	0	30
3	2	1	5	3	3	10
3	1	1	1	2	0	28
2	2	1	2	3	0	20
3	2	1	4	3	16	15
2	1	1	3	3	2	15
2	2	1	4	2	0	30
3	1	2	3	2	1	68
3	2	1	4	3	2	12
2	2	1	3	3	3	10
3	2	2	5	3	6	8
3	2	1	5	3	4	18
3	1	2	4	3	0	40
1	1	2	4	3	3	40
3	2	2	1	2	1	12
3	1	1	2	3	0	20
1	2	2	4	3	4	10
3	2	2	4	3	0	20
3	2	1	2	3	2	16
3	2	2	3	2	0	10
3	1	2	5	2	0	8
1	2	1	2	3	9	6
3	2	2	3	3	4	36
2	2	1	4	3	5	20
3	2	2	1	2	0	7
3	2	1	5	3	5	5
3	1	2	1	3	0	22
3	2	2	2	2	0	9
3	1	2	4	3	2	10
3	2	2	3	2	12	40
3	2	2	3	2	4	30
1	2	2	3	3	5	40
2	1	2	2	3	0	8
3	2	2	2	2	0	40
3	1	2	2	1	0	12
2	2	3	1	2	0	40
2	1	2	3	3	2	24
3	2	3	3	3	8	12
2	2	3	4	3	1	10
2	2	3	2	2	0	9
1	2	3	2	3	0	2
3	2	2	1	2	0	20
2	2	1	3	3	4	25
3	2	1	3	3	15	3
3	1	1	4	3	2	10
2	1	1	1	3	0	8
3	2	1	2	3	0	20
3	1	1	3	1	0	20
3	2	1	1	2	0	20
3	1	1	1	2	1	12
3	2	1	2	2	0	8
3	1	1	2	3	0	8
2	1	1	3	2	3	40
3	2	1	4	3	9	30
3	2	1	4	4	1	20
3	1	1	1	3	1	20
3	2	1	3	3	18	12
2	2	1	4	3	8	10
2	2	1	5	3	3	10
3	1	1	1	2	0	27
1	2	1	3	3	3	4
3	2	1	4	2	20	50
3	2	1	4	3	15	12
3	2	1	4	3	25	10
1	2	1	4	3	7	16
1	2	1	3	3	23	10
3	2	1	4	3	7	10
2	2	1	5	4	3	6
2	2	1	2	3	0	16
3	2	1	4	3	3	24
2	2	1	5	3	10	12
3	2	1	2	2	1	10
3	2	1	5	3	2	8
3	2	1	5	4	12	10
3	2	1	2	3	3	13
3	2	1	2	2	0	10
3	1	1	5	3	0	16
3	2	1	5	3	2	10
1	2	1	4	3	3	10
3	1	1	2	3	0	8
3	2	1	1	3	0	12
1	2	1	2	3	0	20
3	1	1	4	3	4	20
2	1	1	2	2	0	30
3	2	1	3	3	2	24
3	2	1	2	3	8	20
3	2	1	4	3	2	10
3	2	1	2	3	0	12
3	2	1	2	3	0	10
2	2	1	5	3	0	24
3	1	1	3	3	2	3
3	2	1	4	3	5	40
2	1	1	2	2	0	20
3	2	1	2	3	0	6
3	1	1	2	2	0	24
2	2	1	4	3	6	10
1	2	1	4	3	10	8
3	2	1	2	1	0	8
3	2	1	1	3	0	10
3	2	1	4	3	0	18
3	1	1	4	3	0	8
3	1	1	4	1	0	15
3	2	1	4	2	1	25
3	2	2	2	1	1	13
2	1	1	2	2	0	20
3	2	1	4	3	3	8
2	1	1	2	2	0	16
3	2	1	2	3	0	20
3	2	1	5	3	11	20
3	2	1	4	3	1	10
3	2	1	3	2	18	30
1	2	2	4	3	17	20
3	2	2	1	3	0	20
1	2	2	4	2	1	36
1	2	1	3	4	6	24
1	1	1	1	2	0	20
1	2	1	2	3	3	24
3	1	1	2	1	0	6
3	2	1	3	3	6	8
1	2	1	3	3	20	6
1	2	1	3	3	25	4
1	2	2	4	3	10	20
3	1	1	2	3	0	12
3	1	1	2	3	0	12
2	1	1	5	3	9	12
3	2	1	3	2	0	26
3	2	1	2	3	0	40
3	1	2	2	2	3	15
2	2	1	4	3	20	10
2	2	2	4	3	0	4
2	2	2	4	3	0	3
3	2	2	2	2	0	60
3	1	2	1	2	0	30
3	1	2	2	2	0	10
2	2	2	3	3	2	10
3	2	2	4	3	0	15
3	1	2	3	1	0	100
3	2	2	2	4	0	12
3	1	2	3	2	0	20
3	2	2	4	1	1	10
3	2	2	3	3	5	12
3	2	2	2	2	0	8
3	1	2	3	2	0	4
3	1	2	3	3	0	8
1	1	3	5	4	20	2
3	2	3	3	3	12	3
3	2	1	1	2	0	72
3	1	2	5	2	0	80
1	2	2	3	3	6	14
2	1	2	1	2	0	24
1	2	2	1	4	0	12
1	2	3	2	3	3	5
1	2	1	1	2	0	20
3	1	1	1	3	0	48
1	2	1	1	3	0	16
2	2	1	2	2	0	60
3	2	1	4	3	9	0
2	2	1	2	4	1	0
2	2	1	5	3	5	15
3	1	1	3	2	2	20
3	2	1	2	4	0	4
1	2	1	4	2	1	30
3	2	1	2	2	0	9
1	2	1	3	3	4	10
2	2	1	3	3	14	30
3	2	1	3	4	4	3
2	1	1	5	3	6	15
3	2	1	4	3	5	10
3	2	1	2	3	2	40
2	2	1	3	3	14	10
3	2	1	3	3	12	6
2	1	1	4	2	2	20
3	2	1	4	3	6	4
1	2	1	1	3	0	60
1	2	1	2	3	9	30
2	1	1	4	3	15	14
3	1	1	3	3	7	30
2	2	1	4	3	3	8
3	2	1	3	3	5	15
2	1	1	2	3	0	10
1	2	1	5	3	10	6
3	2	1	4	3	5	20
1	2	1	4	4	6	8
3	2	2	4	1	0	12
3	2	1	5	3	2	60
3	2	1	4	4	0	8
2	2	1	4	2	1	16
3	2	1	4	3	7	12
3	2	1	4	3	1	20
3	2	2	2	3	0	12
3	2	2	4	3	0	6
1	1	2	5	3	3	10
2	2	2	5	3	3	30
3	2	1	2	3	2	10
3	2	2	1	3	0	8
3	2	2	4	4	0	8
3	2	2	4	3	0	8
3	2	2	5	3	2	4
3	2	2	1	3	0	3
3	1	2	1	2	0	12
3	1	2	2	2	0	30
3	2	2	2	4	1	10
3	2	2	2	3	0	4
1	2	2	4	3	8	20
2	2	2	3	3	4	7
1	1	2	4	1	1	8
1	2	2	3	2	3	40
3	2	2	2	3	0	8
3	2	2	2	2	0	3
3	2	2	4	3	0	20
3	2	2	1	3	0	5
3	2	2	4	2	0	4
3	2	2	2	3	0	12
1	1	2	5	2	7	10
3	1	2	4	2	0	20
3	2	2	4	3	1	10
3	2	3	3	3	7	5
3	2	3	4	3	6	58
3	2	3	4	3	24	20
3	2	3	3	3	1	4
3	2	3	4	3	56	9
3	2	3	4	3	0	8
3	2	2	1	4	0	9
3	1	2	3	3	5	10
1	1	1	5	2	0	30
3	2	1	2	4	0	0
3	1	1	1	3	0	2
3	1	1	5	3	4	25
3	2	1	1	3	0	30
3	2	1	5	3	2	8
3	1	1	1	1	0	12
3	2	1	3	3	1	3
3	2	1	2	4	7	4
3	2	1	4	3	0	48
3	2	1	4	3	0	24
3	2	1	5	4	20	24
2	2	1	2	4	1	20
1	2	1	4	3	5	20
2	2	1	4	3	0	20
3	1	1	3	3	5	24
3	2	1	3	3	15	6
2	2	1	2	3	7	16
3	2	1	3	3	20	4
1	1	1	5	3	1	4
3	2	1	4	2	1	15
2	2	1	3	3	10	8
3	1	1	1	2	0	20
2	1	1	5	1	1	20
2	2	1	2	3	2	45
3	2	1	4	3	8	16
3	2	1	3	3	3	20
2	2	1	3	4	68	4
1	2	1	4	3	3	10
3	2	1	4	3	8	10
3	2	1	4	3	2	20
1	2	1	4	3	6	2
1	1	1	4	3	1	9
1	2	1	1	3	3	30
3	2	1	4	3	5	25
3	2	1	3	3	7	20
1	2	1	4	3	1	4
1	2	1	4	3	7	2
3	1	1	2	3	0	8
2	1	1	5	2	1	25
2	2	1	3	3	28	10
3	1	1	1	2	0	8
3	2	1	3	3	3	3
1	2	1	4	4	11	12
2	2	1	4	2	0	10
3	2	1	4	3	1	24
3	1	1	4	2	0	30
3	2	1	3	3	60	4
3	2	1	3	3	2	30
2	1	1	2	2	0	20
1	2	1	4	3	7	2
1	2	1	3	3	8	8
3	2	2	3	3	3	20
2	2	1	4	3	2	4
2	2	1	3	3	1	5
2	1	1	5	3	9	10
2	1	2	2	3	0	24
3	1	1	4	3	6	100
3	1	2	1	1	0	14
3	1	2	2	2	0	18
2	2	1	4	3	8	2
3	1	1	1	3	0	30
3	2	2	4	1	0	20
2	2	2	4	4	0	4
3	2	1	4	3	0	12
3	1	2	2	3	0	16
1	2	1	3	3	35	20
3	2	2	3	2	0	10
1	2	2	4	3	0	4
3	1	2	1	2	0	8
3	1	2	1	3	0	16
3	2	1	4	2	0	10
3	1	2	3	2	3	10
3	2	2	4	3	0	8
1	1	1	3	3	0	16
3	1	2	2	3	0	8
1	2	2	1	3	0	9
1	2	2	5	2	5	30
3	2	2	2	3	2	8
2	1	2	2	2	0	4
3	2	2	4	3	2	16
3	2	2	2	2	0	12
3	2	2	2	3	0	10
1	2	1	4	2	28	20
3	2	2	4	3	2	20
2	1	2	2	2	0	60
2	2	2	1	2	0	20
3	2	2	4	3	0	6
3	2	2	3	3	0	50
3	1	2	5	2	6	10
1	2	2	2	2	2	10
3	1	2	4	2	1	20
1	1	2	4	2	0	9
3	1	2	2	2	0	4
3	2	2	2	3	0	3
1	1	2	4	3	0	10
1	2	2	4	3	8	16
3	2	2	4	2	2	8
1	2	2	4	3	3	8
3	2	3	4	3	0	2
3	2	3	2	2	0	10
3	2	3	4	3	2	3
3	2	3	4	3	0	5
3	1	2	3	3	0	10
3	1	1	2	3	1	15
2	1	3	2	3	0	6
3	1	2	1	2	0	12
3	2	2	4	3	1	8
3	2	1	2	3	1	50
3	2	1	1	1	0	20
1	1	1	5	3	4	10
2	2	1	4	4	0	0
3	1	1	2	2	0	0
3	1	1	4	4	2	20
3	2	1	4	3	1	12
2	2	1	2	4	0	0
3	1	1	5	3	1	60
3	2	1	5	3	5	4
3	2	1	1	3	0	16
3	1	1	2	2	0	30
3	2	1	4	3	0	2
3	2	1	1	2	0	8
3	1	1	5	2	0	3
3	1	1	1	3	0	24
3	1	1	5	3	0	0
3	2	1	3	3	13	10
2	2	1	4	3	5	2
3	1	1	1	2	0	20
3	2	1	3	2	8	6
3	2	1	4	3	6	20
3	2	1	3	3	9	6
3	1	1	5	2	5	25
3	2	1	3	3	5	20
3	1	1	2	3	0	32
1	2	1	3	4	4	6
2	2	1	4	2	3	30
3	2	1	2	3	0	30
1	1	2	4	2	1	20
2	2	1	4	3	1	12
3	2	1	3	3	10	9
3	2	2	3	2	0	64
3	2	1	3	3	18	20
3	1	1	4	3	0	6
3	2	2	4	2	0	20
3	1	2	3	2	1	35
3	1	1	4	3	1	18
1	2	2	5	4	3	8
2	2	1	4	3	3	6
1	1	2	2	1	1	3
2	1	1	4	3	4	5
3	1	1	4	2	0	10
3	2	2	4	3	0	10
2	2	2	2	3	0	7
3	2	1	3	3	10	20
3	2	1	4	3	6	24
3	2	2	4	1	1	24
2	2	2	2	3	0	10
3	2	2	5	4	0	0
3	1	2	1	2	0	24
3	1	2	1	2	0	3
3	2	1	4	3	0	6
3	2	2	3	3	4	68
3	2	2	3	3	2	30
2	1	2	2	2	0	20
3	1	2	5	1	0	8
3	1	2	3	3	2	20
3	2	2	2	3	1	14
1	2	1	4	3	1	8
3	2	2	3	3	10	20
3	1	1	5	3	5	16
3	2	2	5	3	2	15
2	2	2	2	3	0	9
2	2	2	4	3	3	60
3	2	2	4	2	4	20
3	2	2	2	3	2	8
3	1	2	1	2	0	25
2	2	2	4	3	15	6
1	2	2	5	3	1	5
2	2	2	4	3	1	8
3	1	2	4	2	0	10
3	2	2	4	3	7	4
2	1	2	4	3	0	32
2	1	2	1	2	0	18
3	2	2	5	3	2	8
2	2	2	3	3	1	48
1	2	2	2	2	2	16
2	2	2	2	2	0	16
3	2	2	2	3	1	4
2	2	2	2	2	0	6
2	2	2	4	3	1	10
1	2	2	5	4	53	0
1	2	2	3	3	15	30
1	2	2	4	2	0	60
1	2	2	4	3	8	8
1	1	2	2	3	0	10
3	2	2	3	2	2	20
2	1	2	2	3	0	32
3	2	3	2	2	0	8
3	1	2	3	3	2	25
2	1	2	2	3	1	10
3	1	2	5	4	0	15
3	1	2	2	3	0	14
3	2	2	2	2	0	100
3	2	2	1	3	0	16
2	2	2	5	3	3	4
1	1	2	4	3	3	12
3	1	3	2	3	0	20
2	2	3	2	3	0	25
3	2	3	3	4	4	8
3	2	2	1	2	0	20
3	1	2	2	2	0	6
3	1	3	2	2	2	9
3	1	1	1	2	0	8
3	1	1	2	2	0	20
3	2	1	4	3	0	16
3	2	1	4	3	3	14
1	1	1	5	3	12	10
3	2	1	4	1	0	20
3	2	1	3	3	0	40
3	2	1	4	3	1	16
2	2	1	4	4	1	10
3	1	1	4	3	0	20
3	2	1	3	4	0	0
3	2	1	4	3	3	20
3	2	1	2	2	0	20
3	1	1	3	2	3	8
3	2	1	3	3	4	10
3	2	1	5	2	1	4
3	1	1	4	3	2	20
3	2	1	2	3	0	4
3	2	1	2	4	0	2
3	1	1	4	3	1	15
1	2	2	4	3	0	5
2	1	1	2	3	0	10
1	1	1	2	3	0	2
3	2	1	5	3	1	6
3	1	1	2	1	0	8
3	2	1	2	2	0	10
3	1	1	4	2	0	10
3	2	1	4	3	5	80
2	2	1	2	4	1	10
3	2	2	5	3	1	40
3	1	1	5	3	3	15
3	2	1	2	3	0	10
1	1	1	5	3	2	4
2	1	1	2	3	5	6
2	1	1	3	2	4	18
3	2	2	2	2	0	12
3	1	1	4	2	4	40
3	1	2	2	2	0	11
3	1	1	2	3	0	10
3	1	2	4	3	0	16
2	2	1	4	2	0	30
3	1	1	2	3	0	32
1	2	2	5	4	20	0
2	2	1	4	2	0	24
2	2	2	2	3	0	20
3	1	2	4	3	5	4
3	2	2	4	3	8	13
2	2	2	5	2	0	2
3	2	2	4	2	0	18
2	2	2	4	3	2	12
3	1	2	2	3	0	36
1	1	1	2	3	2	48
3	2	2	1	2	0	10
3	1	2	3	2	1	10
3	2	2	2	2	0	16
3	2	2	5	2	0	40
3	1	2	1	4	0	40
2	1	2	2	2	0	9
2	1	2	2	3	0	20
3	1	2	4	2	0	40
3	2	2	3	3	1	15
1	1	2	2	4	0	0
3	2	2	2	3	0	0
3	2	2	2	1	0	20
3	2	2	1	2	0	12
3	2	2	4	1	1	12
1	1	2	2	2	0	16
3	2	2	3	3	2	18
3	2	2	4	3	2	12
1	1	1	2	2	0	10
1	2	1	3	3	16	8
1	1	1	5	3	9	6
3	1	2	1	2	0	28
3	2	2	1	1	0	15
1	1	1	2	3	0	30
2	2	2	2	4	0	20
3	2	2	2	2	0	12
3	2	2	5	3	6	16
3	2	2	3	3	2	12
3	2	2	4	3	2	35
1	2	2	3	3	10	20
2	2	2	4	3	4	8
3	2	2	2	3	0	18
3	2	2	4	3	12	16
3	2	2	1	3	0	50
2	2	2	2	2	0	30
3	2	2	2	3	0	4
3	2	3	2	2	0	20
1	2	2	4	4	0	12
3	1	2	5	3	2	28
1	2	2	4	2	0	40
1	2	2	3	3	18	60
3	2	3	3	4	30	3
1	2	3	2	3	0	24
3	1	1	5	2	7	20
3	2	2	1	3	0	10
3	2	2	2	2	0	8
1	2	2	3	2	0	20
3	2	2	2	4	0	10
2	1	1	2	1	0	12
3	2	1	2	2	0	54
3	1	1	2	3	0	20
3	2	1	4	2	0	16
2	1	1	2	3	0	11
2	1	1	2	2	0	30
3	2	1	5	3	0	20
3	1	1	1	3	0	20
2	2	1	4	3	0	8
3	1	1	2	2	0	8
3	2	1	2	3	1	40
3	1	1	1	2	0	2
3	2	1	2	2	0	35
2	1	2	1	2	2	15
3	1	1	5	2	0	9
3	2	1	4	2	0	24
1	2	2	1	2	0	16
2	1	1	3	3	8	45
3	2	1	4	3	3	15
3	2	1	3	3	3	20
3	1	1	1	2	0	16
3	1	1	1	1	0	20
3	1	2	2	3	0	6
3	2	1	5	2	0	6
3	1	1	2	3	1	8
2	1	1	1	2	0	30
3	1	2	2	3	0	10
3	1	1	2	2	0	3
2	1	1	5	3	10	20
3	2	1	4	4	20	8
1	1	2	3	3	3	16
3	2	2	3	3	0	20
3	2	2	4	2	1	16
3	2	2	4	3	0	32
2	2	2	3	2	0	32
3	1	1	1	1	0	68
3	2	1	5	3	8	10
3	2	2	2	3	0	140
3	2	1	3	3	6	6
2	1	1	2	2	0	5
3	2	1	1	3	0	6
2	1	1	4	3	1	6
3	2	2	1	2	0	16
3	2	1	2	4	0	24
1	2	2	2	3	0	5
3	2	2	3	3	0	12
3	1	2	4	2	0	20
3	2	2	2	2	0	20
3	2	1	2	4	0	20
3	1	2	5	2	6	10
3	1	2	2	2	0	16
3	1	2	3	2	6	40
3	2	2	4	3	0	18
2	1	2	2	2	0	35
3	2	2	2	2	0	28
3	2	2	4	3	0	8
3	1	2	2	3	0	10
3	1	2	2	2	0	12
3	2	2	4	3	3	16
1	1	2	3	2	1	20
3	2	2	4	3	0	24
3	2	1	4	3	14	30
1	2	2	4	3	5	35
3	2	2	4	4	3	8
3	2	2	5	3	10	4
2	2	2	4	3	0	40
3	1	2	3	3	1	10
3	2	2	2	3	0	3
1	2	2	1	3	0	20
3	2	2	2	4	0	8
3	1	2	2	2	0	20
3	2	2	1	3	0	6
1	2	2	4	3	7	8
1	1	2	2	3	1	20
2	1	2	1	3	5	36
1	1	2	3	4	3	10
3	2	2	4	2	0	10
2	2	2	2	3	6	10
1	2	2	3	2	0	10
3	2	2	3	4	6	4
2	2	2	5	4	3	10
3	1	2	3	3	2	35
1	2	2	5	3	12	3
2	1	2	2	2	1	12
3	2	2	2	4	0	10
3	2	2	3	2	4	15
2	2	2	4	3	1	80
1	2	2	4	3	4	20
3	2	2	3	3	3	15
3	1	2	3	3	6	8
3	2	2	3	1	0	40
3	1	2	3	2	5	70
3	2	2	4	3	0	10
2	1	2	3	3	1	10
3	2	2	2	2	1	6
3	2	2	5	3	0	3
3	2	3	3	4	3	5
2	2	3	3	3	18	20
2	2	3	3	4	10	10
3	2	3	5	2	1	6
3	1	2	1	3	0	7
3	2	3	3	3	10	5
3	2	3	3	3	10	10
3	2	3	4	3	1	24
3	2	2	2	2	0	6
3	2	3	4	3	0	10
1	2	3	3	3	4	1
3	1	3	5	2	2	60
2	2	3	4	3	9	4
3	1	3	3	2	2	8
3	2	3	3	2	1	12
3	2	3	2	2	0	20
2	2	3	2	3	0	10
3	2	3	5	2	2	4
1	2	3	4	3	21	24
2	2	3	5	3	5	2
3	1	1	1	1	0	4
3	2	2	3	3	3	21
3	1	2	4	2	0	6
1	2	3	2	4	1	2
3	1	1	3	2	1	20
3	1	1	2	1	0	20
3	1	1	1	2	0	64
2	2	1	4	3	0	28
3	2	1	2	2	0	6
3	1	1	2	1	0	10
3	1	1	2	2	0	40
1	2	1	4	3	1	4
2	2	2	2	2	0	15
3	1	1	2	2	1	20
3	2	1	2	2	0	38
3	2	1	2	3	1	70
3	1	1	3	2	3	30
3	1	1	3	3	6	24
2	2	1	4	3	3	20
3	1	1	1	2	0	3
2	2	2	2	3	0	10
1	2	1	2	3	0	30
3	2	1	2	2	0	30
3	2	1	4	2	0	20
3	2	1	4	3	3	20
3	2	1	4	3	0	20
3	1	1	4	2	0	4
3	2	1	4	4	1	0
3	2	1	1	2	0	30
1	1	1	1	2	2	20
3	1	1	3	2	3	30
3	1	1	2	3	0	20
3	1	1	3	1	0	12
3	2	1	2	3	0	8
3	1	1	2	3	0	20
3	1	1	2	2	0	4
2	2	1	3	4	2	10
3	2	3	5	3	3	28
3	2	2	5	3	1	33
3	2	2	1	1	1	20
3	2	1	4	2	0	8
3	1	2	3	2	0	20
1	1	2	4	2	3	25
3	2	2	4	3	1	30
3	2	2	4	3	7	4
2	2	1	2	3	0	20
3	2	2	2	2	0	8
2	2	2	4	2	0	12
2	2	2	3	3	32	24
3	1	2	3	3	1	2
1	2	2	2	4	1	15
2	2	2	5	4	2	30
3	2	2	3	3	1	12
1	2	2	2	2	0	34
1	1	1	1	1	0	15
1	2	2	1	3	2	30
3	2	2	3	3	6	3
3	2	2	3	1	1	12
3	2	2	2	3	0	2
3	1	2	3	3	3	20
3	2	2	2	3	0	4
3	1	2	1	3	0	8
2	1	2	1	2	0	40
1	2	2	4	3	4	8
1	2	2	5	2	0	100
2	2	2	4	3	0	20
2	2	2	5	3	2	24
3	1	2	1	2	2	16
3	2	2	2	3	0	11
3	1	1	2	2	0	15
1	1	2	3	3	5	10
2	2	2	3	3	0	12
1	1	2	2	3	4	6
2	1	2	5	3	6	21
3	2	2	1	3	0	20
3	2	2	2	2	1	50
3	2	2	1	4	5	20
3	2	2	2	3	0	30
1	2	2	3	4	5	6
2	2	2	3	3	5	8
3	2	2	3	2	2	10
2	2	2	2	3	1	24
2	1	2	4	4	9	12
2	2	2	2	3	1	22
1	1	2	5	3	3	30
1	2	2	4	3	5	6
3	2	2	3	2	3	16
1	2	2	4	3	2	3
3	1	2	4	2	0	40
2	1	2	2	4	4	6
3	1	2	2	2	0	20
3	2	2	1	3	0	50
3	2	2	5	1	0	30
3	2	2	4	3	0	20
3	2	2	5	3	0	5
3	1	3	1	3	0	8
2	2	3	4	3	10	6
1	2	3	3	3	3	60
1	2	3	3	3	25	24
3	1	3	3	3	25	4
3	2	3	5	2	4	72
1	2	3	2	2	1	16
3	2	3	4	2	2	13
3	1	3	4	3	1	10
2	2	2	4	3	7	6
3	2	1	1	2	0	12
3	2	3	3	3	2	6
3	1	2	5	2	1	25
3	1	3	4	2	3	28
3	1	2	1	3	0	25
3	2	1	2	3	1	6
3	1	2	2	3	0	30
3	1	1	4	2	1	8
3	1	1	3	2	2	20
3	2	1	4	3	10	15
3	1	1	3	2	1	12
3	2	2	2	3	0	30
3	2	2	2	3	0	8
3	2	2	3	2	0	20
2	2	2	5	3	0	4
3	2	2	4	2	0	40
3	1	1	4	3	10	68
3	2	2	1	3	1	6
3	2	2	4	3	3	10
3	2	1	3	3	10	12
3	1	2	4	3	0	50
3	1	2	4	3	0	30
3	1	2	3	4	12	10
3	1	2	3	2	3	30
3	1	1	2	3	0	8
2	2	1	2	3	0	16
3	2	2	4	2	1	36
3	2	2	2	2	0	8
3	1	2	2	1	0	8
3	2	1	4	3	0	21
1	2	2	5	3	0	8
3	2	2	2	3	0	0
3	1	2	1	3	0	6
3	1	1	1	2	0	14
3	2	1	3	2	2	12
3	2	2	3	3	10	15
2	2	1	3	3	13	20
2	2	2	5	2	2	21
2	2	2	2	3	0	4
2	2	2	2	3	1	15
2	1	1	4	3	0	30
1	2	2	3	4	13	2
3	1	2	2	1	0	20
3	2	2	3	3	30	5
1	2	2	3	3	3	24
3	1	2	4	3	0	20
3	1	2	2	3	0	26
1	2	2	1	3	0	8
3	2	2	5	2	4	24
3	2	2	3	3	6	2
3	2	2	4	3	0	50
3	1	2	1	2	0	8
3	2	2	4	2	7	12
1	2	2	4	3	3	40
1	1	2	3	3	0	54
3	2	2	4	2	3	8
1	2	2	3	3	2	10
3	2	2	3	3	6	20
1	2	2	4	3	3	4
2	2	2	4	3	9	2
3	2	2	5	3	2	25
3	2	2	3	3	3	14
3	2	2	3	2	1	21
3	2	2	3	3	33	78
2	2	2	4	3	2	32
3	2	2	3	3	8	20
3	1	2	5	2	5	28
3	2	3	2	1	0	15
1	1	2	2	2	0	16
2	1	2	2	3	0	20
2	1	2	2	3	0	50
3	2	2	4	3	2	8
2	2	2	2	3	0	8
3	2	2	4	2	1	50
2	1	2	3	2	3	36
3	1	2	3	3	2	4
1	1	2	2	3	0	24
2	1	3	5	2	3	25
2	2	3	3	3	23	1
3	2	2	5	3	4	10
1	2	3	2	4	0	12
3	2	2	4	2	0	20
2	2	3	4	3	3	8
3	2	2	4	3	1	8
3	2	3	1	3	0	12
3	1	3	4	4	100	2
3	2	3	4	3	0	12
3	2	3	5	1	5	28
3	2	3	1	3	0	10
2	1	3	2	4	2	3
1	2	3	3	3	30	24
1	2	3	3	3	5	6
1	2	3	4	3	4	30
3	2	3	4	2	0	60
2	2	3	4	3	1	10
1	2	3	2	4	100	1
2	2	3	3	3	3	10
2	2	3	2	2	1	20
1	2	3	4	3	1	6
1	2	3	1	3	0	7
2	2	3	3	3	6	15
3	1	3	4	2	2	6
1	2	3	1	3	1	9
3	2	1	2	4	0	3
3	1	2	2	2	0	2
3	1	2	2	3	0	14
3	1	2	3	3	4	42
2	2	3	4	3	16	4
3	1	2	5	2	0	34
3	2	2	1	3	0	11
3	1	1	1	3	0	50
3	2	1	4	2	0	8
3	1	1	4	2	0	10
3	1	1	2	3	0	10
3	1	1	1	2	0	20
3	1	1	1	2	0	30
3	2	1	5	3	1	8
3	2	1	2	2	1	20
3	2	1	5	2	0	0
2	2	1	3	2	4	80
3	2	1	2	2	0	4
2	1	1	1	2	0	18
3	2	2	2	3	0	15
3	2	1	2	3	1	10
3	2	1	2	2	3	6
3	1	1	1	1	0	12
2	2	2	1	4	0	20
2	2	2	3	3	4	36
3	2	2	2	2	0	15
3	2	2	5	3	1	6
3	1	2	2	3	3	12
3	2	1	3	3	10	4
1	2	1	4	2	2	4
3	2	2	5	2	6	15
3	1	2	3	3	4	48
3	2	2	2	2	0	20
3	2	2	4	2	2	15
1	2	2	4	3	3	30
1	1	2	2	3	0	7
3	2	2	4	3	2	4
3	1	2	1	1	0	46
1	1	2	2	3	1	20
3	2	2	4	2	2	50
3	2	2	4	1	9	20
3	2	2	4	3	0	8
2	1	2	3	2	1	18
3	2	2	3	3	6	28
3	1	2	4	2	0	20
3	2	2	2	2	0	20
3	2	2	5	2	0	28
3	2	2	4	3	0	10
3	2	2	4	3	2	6
3	2	2	3	3	0	30
3	2	2	5	3	20	8
3	2	2	5	3	1	10
3	2	2	4	3	8	40
3	2	2	2	3	0	50
1	2	2	4	3	2	10
3	2	2	4	3	6	16
1	1	2	5	2	6	40
3	2	2	3	3	5	20
2	2	2	2	2	0	10
2	2	2	2	3	1	20
3	1	2	4	3	2	8
3	2	1	4	2	2	4
2	2	2	4	3	8	60
2	2	2	4	3	1	20
2	2	2	5	3	16	3
1	2	2	4	3	9	10
1	2	2	3	3	11	8
3	2	2	3	4	3	15
2	2	2	4	4	34	4
3	2	2	4	2	0	16
1	2	2	4	3	26	5
2	1	2	4	3	10	10
1	2	2	1	4	0	20
1	2	2	3	3	40	28
2	2	2	1	3	0	5
3	1	2	2	2	0	6
1	1	2	2	2	3	9
3	1	2	3	2	10	6
3	2	2	3	3	3	32
2	2	2	4	3	2	6
3	2	2	4	3	2	16
1	2	3	3	3	12	4
3	2	3	1	2	0	36
3	2	2	5	4	3	2
3	1	3	2	2	0	6
2	2	3	5	3	18	6
1	2	3	1	4	3	5
2	2	3	4	3	6	30
2	1	3	3	3	7	8
2	1	3	4	3	2	4
3	2	3	2	2	0	6
1	2	3	3	3	6	5
3	2	3	1	2	0	25
1	1	2	2	3	0	14
3	1	2	2	3	1	8
2	1	2	5	4	5	0
2	2	3	4	3	6	30
2	2	2	2	3	0	15
3	2	3	4	3	8	10
3	2	2	2	3	0	6
3	1	1	4	2	0	0
1	1	1	5	3	8	15
3	1	1	5	2	0	30
2	2	1	3	3	6	20
3	2	1	4	3	3	80
3	2	1	4	4	1	6
3	1	1	5	2	0	60
3	2	1	2	1	0	20
3	2	1	4	1	0	20
3	2	1	4	3	0	20
3	1	1	2	3	0	16
3	2	2	3	2	6	10
3	2	1	2	2	0	8
2	2	2	2	2	3	16
3	1	1	1	3	0	14
3	2	1	1	1	0	12
3	2	2	3	3	36	10
3	2	2	2	2	0	20
2	1	2	2	3	1	7
3	2	2	4	3	9	16
3	1	2	1	3	0	8
2	2	2	5	3	3	4
3	2	2	2	3	1	2
3	1	2	2	3	0	10
3	2	2	2	2	0	8
3	2	2	3	4	20	5
3	1	2	5	3	2	12
1	2	2	4	3	60	1
2	1	2	2	3	0	4
3	2	2	3	3	8	24
1	2	2	4	3	2	16
2	1	2	3	2	16	2
3	2	2	2	3	2	6
1	2	2	3	2	9	24
3	2	2	1	3	0	6
1	2	2	2	4	6	3
3	2	2	3	3	3	20
3	2	2	5	2	1	6
3	2	3	2	2	0	18
2	1	2	2	4	0	5
1	1	2	5	3	6	12
1	2	2	3	3	0	72
1	1	2	4	3	0	50
1	1	2	3	3	6	10
3	2	2	4	3	60	2
3	1	2	2	2	1	24
3	1	2	2	3	0	7
3	2	2	3	3	3	20
3	1	2	3	2	9	20
1	2	2	5	3	10	8
1	2	2	4	3	0	12
2	2	2	5	3	3	20
3	1	2	5	3	1	30
1	1	2	1	2	0	6
2	2	2	4	3	1	20
3	2	2	5	3	7	10
3	2	2	4	3	2	8
3	2	2	3	3	8	25
2	1	2	3	3	8	20
3	2	2	2	3	0	10
1	2	2	4	2	55	8
3	2	2	3	3	20	30
3	1	2	2	3	0	20
2	2	2	4	3	3	20
2	2	2	4	3	1	4
2	1	2	4	3	100	10
3	1	2	2	2	0	50
1	1	2	5	3	6	6
3	2	3	3	3	16	12
1	2	3	4	3	3	4
3	2	3	3	3	4	4
3	2	3	4	3	1	6
2	2	3	2	2	0	10
2	2	3	3	3	5	10
1	2	3	4	3	7	12
2	2	3	2	2	2	20
2	2	3	4	3	11	6
1	1	3	3	3	30	8
3	2	3	2	2	0	20
3	2	3	4	3	1	3
3	2	3	2	3	0	5
1	2	3	2	2	0	8
1	1	3	5	2	6	20
2	2	3	2	3	0	5
3	2	3	4	3	7	20
3	2	3	2	3	0	24
1	1	3	2	3	0	5
3	2	1	3	2	0	30
2	1	2	4	3	1	12
3	1	2	4	2	1	50
3	1	1	4	3	1	26
3	1	1	2	2	1	6
3	2	2	4	3	1	16
1	1	2	4	2	9	20
3	2	2	3	3	4	60
2	2	2	4	3	3	8
3	2	2	2	3	0	20
2	1	1	5	3	1	12
3	2	2	2	3	1	36
2	2	2	5	3	4	30
3	2	2	2	3	3	10
3	1	1	2	2	0	7
3	2	1	2	2	0	10
1	2	2	3	3	15	12
1	1	2	2	3	6	6
2	2	2	3	3	12	20
3	1	2	2	3	0	20
3	2	2	5	3	15	8
3	2	2	4	3	22	21
1	2	2	5	3	12	8
2	2	2	3	3	4	16
3	2	2	1	3	0	10
2	2	2	4	3	4	10
3	2	2	3	2	8	12
3	2	2	4	3	2	6
3	2	2	4	2	0	40
3	1	2	4	3	2	14
1	2	2	1	3	1	20
3	2	2	5	4	6	4
1	2	2	3	3	28	6
3	2	2	2	3	0	10
3	2	2	2	3	0	32
2	2	2	4	3	10	4
3	2	3	2	2	2	4
3	2	2	2	2	0	30
1	2	2	4	3	2	5
2	2	2	4	3	12	18
2	1	2	5	3	2	30
1	2	2	5	3	14	15
1	2	2	4	3	25	15
3	2	2	3	2	0	20
3	1	3	2	2	0	16
3	2	2	3	3	7	16
2	2	2	5	3	3	10
2	2	3	3	3	6	4
1	2	3	4	3	8	10
3	2	3	2	2	0	30
3	2	3	2	3	0	15
1	2	3	4	2	0	20
3	2	3	3	3	2	20
1	2	3	2	3	7	12
3	2	2	4	3	4	40
2	1	2	4	3	5	8
3	2	2	4	3	5	10
3	2	1	3	2	7	10
3	2	2	3	3	13	14
3	2	2	5	3	2	48
3	2	2	4	3	0	10
3	2	2	4	4	1	8
3	2	2	4	3	8	4
3	2	2	5	3	5	4
1	2	2	5	2	5	28
2	2	2	4	3	20	4
1	2	2	4	3	15	4
3	2	2	2	4	0	10
3	2	2	5	2	1	8
3	2	2	3	3	3	42
3	2	2	4	4	0	6
3	1	2	3	3	3	20
1	2	2	4	3	12	30
3	1	2	2	3	0	36
3	2	2	5	3	10	12
1	2	2	4	3	15	1
3	2	2	2	3	0	8
3	2	2	2	3	15	16
1	1	2	4	3	5	10
3	2	2	3	3	21	20
2	1	2	5	3	9	10
3	2	2	4	3	3	5
1	2	2	4	2	20	10
1	2	2	4	3	15	2
3	1	2	5	3	5	10
3	2	2	5	3	1	20
3	1	2	2	3	1	30
3	1	2	4	2	4	6
2	2	2	3	3	50	30
1	1	2	4	3	5	5
1	2	2	1	3	0	20
1	2	2	2	3	1	12
3	1	2	4	2	0	10
2	2	2	3	3	5	5
1	2	2	4	3	10	10
3	2	2	4	2	0	6
2	1	2	2	2	1	64
2	2	3	3	3	8	8
2	1	3	1	2	0	72
3	2	3	2	1	0	2
3	2	3	4	3	1	12
1	2	3	4	3	6	18
1	1	3	4	3	6	7
3	2	3	3	3	13	10
2	2	3	2	2	0	3
2	1	3	2	2	0	30
3	2	3	2	3	0	20
1	2	3	5	3	3	2
2	2	3	4	3	3	68
1	2	3	4	2	6	4
3	2	3	4	1	0	40
2	2	3	2	2	0	10
1	2	3	4	3	6	6
3	1	2	3	3	4	12
3	2	2	4	3	5	48
3	2	2	4	3	12	30
1	1	2	3	3	10	20
3	2	2	3	3	5	30
2	2	2	4	3	2	8
3	2	2	3	2	5	30
2	2	2	2	1	0	16
2	2	2	4	3	8	4
1	2	2	2	3	0	4
3	2	2	3	3	4	4
1	2	2	4	3	3	20
3	2	2	3	3	3	6
1	2	2	4	3	6	24
3	2	2	2	3	0	4
3	2	2	3	3	1	2
3	2	2	3	3	12	4
1	2	2	4	3	15	15
1	2	2	4	3	8	10
3	2	2	4	2	4	6
2	2	2	4	3	2	40
2	1	2	4	3	13	20
3	2	2	3	3	7	20
2	1	2	2	3	0	5
3	2	2	2	3	0	9
1	1	2	2	3	4	15
2	2	2	2	3	2	10
3	2	2	4	3	6	25
1	2	2	3	3	58	4
2	2	2	2	3	0	8
3	2	2	4	2	4	12
3	2	2	4	3	0	20
3	1	2	1	3	1	5
1	2	2	2	3	0	20
3	2	2	2	4	0	16
3	2	2	3	3	10	20
3	2	2	4	4	1	4
1	2	3	3	3	20	68
3	2	3	4	3	1	16
1	1	3	2	3	2	30
3	1	3	4	3	0	40
2	2	3	3	3	12	12
3	1	2	2	3	2	10
3	2	3	2	2	0	9
2	2	3	2	4	0	4
1	2	3	5	3	16	2
1	2	3	4	3	4	10
2	2	3	1	3	0	12
3	2	2	2	3	0	4
3	2	2	4	3	5	5
2	2	2	4	3	2	16
2	2	2	2	3	0	20
1	2	2	3	3	0	16
1	2	2	4	3	7	10
1	2	2	3	3	4	6
3	1	2	2	3	0	20
3	2	2	4	3	2	12
2	2	2	4	3	11	3
1	2	2	3	3	10	8
1	2	2	2	3	0	9
3	2	2	4	3	5	6
3	2	2	3	3	20	10
2	2	2	5	3	3	5
2	1	2	5	3	1	6
3	2	2	4	3	1	25
3	2	2	4	3	1	20
3	2	2	4	3	0	8
3	2	2	2	4	0	4
3	2	2	3	2	4	8
3	2	2	2	2	0	15
3	2	2	2	4	1	20
3	2	2	1	3	0	10
2	1	2	3	3	15	8
3	2	2	5	3	13	4
3	2	2	5	3	30	4
1	2	2	2	2	0	18
2	2	2	4	3	2	24
1	2	2	4	3	12	10
2	1	2	4	3	2	10
3	1	2	3	2	30	16
3	2	2	4	3	4	18
3	1	2	2	3	5	60
2	2	2	3	3	4	6
3	2	2	2	3	78	10
3	2	2	2	3	0	8
1	1	2	1	3	0	15
3	1	2	4	3	6	15
3	1	2	4	2	0	12
1	1	2	4	3	12	2
2	2	3	4	3	0	54
1	2	3	4	3	0	16
2	2	3	3	3	30	14
1	2	3	1	3	0	50
1	2	3	2	3	0	30
2	2	3	1	2	0	36
3	2	3	5	3	20	3
3	2	3	2	2	2	10
2	1	3	4	3	2	12
2	2	3	4	3	20	70
2	2	3	4	3	7	3
3	2	2	3	3	6	12
2	2	2	4	4	4	2
1	2	2	5	4	1	4
2	2	2	3	3	6	30
1	2	2	4	3	3	6
1	1	2	4	3	7	20
3	2	2	3	3	7	8
3	2	2	2	3	0	5
3	2	2	1	4	0	2
3	2	2	3	4	11	4
2	2	2	2	2	0	12
3	2	2	5	3	15	4
1	2	2	1	3	0	12
2	1	2	4	3	4	30
3	1	2	2	3	0	16
3	2	2	2	3	0	8
2	2	2	2	3	2	10
3	2	2	3	3	0	16
3	1	2	2	3	0	8
3	2	2	4	3	8	12
3	2	2	4	2	1	10
1	2	2	2	3	1	4
3	2	2	4	3	2	8
3	2	2	3	3	3	4
3	2	2	3	3	14	8
3	2	2	3	3	10	20
3	1	2	4	3	10	20
2	1	2	3	2	10	20
3	1	2	2	1	2	16
3	2	2	5	2	0	12
3	2	2	4	3	6	5
3	2	2	4	3	5	8
2	2	3	3	3	4	10
1	2	3	1	3	0	4
1	2	3	4	4	6	3
1	2	3	1	3	0	8
3	2	3	2	3	0	6
2	2	3	4	3	6	3
3	1	2	4	3	3	8
3	2	2	3	4	2	30
2	2	2	3	3	2	2
3	2	2	1	3	0	30
3	2	2	3	4	8	4
2	2	2	3	2	2	5
3	2	2	5	3	0	123
2	2	2	3	3	16	3
3	2	2	2	3	8	10
3	2	2	2	2	1	12
3	2	2	4	3	1	84
2	2	2	4	3	50	20
2	2	2	3	3	17	2
3	2	2	2	3	0	12
1	2	2	2	2	9	0
3	2	2	4	3	23	24
3	2	2	3	3	40	3
2	2	2	4	3	26	8
1	2	2	4	2	5	4
3	2	2	3	3	8	7
3	2	2	3	3	7	5
2	2	2	4	3	3	20
3	2	2	2	3	1	18
2	2	2	3	3	1	20
3	2	2	3	2	5	20
3	2	3	4	3	6	40
1	2	2	4	3	15	2
2	2	3	3	2	0	24
3	2	3	5	4	0	0
1	2	3	2	3	0	10
3	2	3	4	3	0	4
1	2	3	2	3	0	3
1	2	3	3	2	40	8
1	2	3	2	3	0	4
3	2	3	3	3	7	6
3	2	3	4	3	10	10
1	2	2	4	3	40	6
2	2	2	2	2	2	12
1	2	2	5	3	25	10
1	2	2	4	3	13	15
1	2	2	5	3	2	10
3	2	2	2	2	0	20
3	1	2	1	2	0	10
3	2	2	3	3	4	12
3	2	2	2	3	0	2
3	2	2	2	3	0	2
3	1	3	3	1	0	40
3	2	2	3	3	2	40
2	2	2	4	4	6	6
3	2	2	3	3	5	4
3	2	2	3	3	6	4
3	1	2	2	2	1	5
3	1	3	5	4	10	20
2	1	2	1	3	0	56
3	2	2	4	3	1	15
3	2	2	2	3	0	10
3	2	3	3	3	4	6
3	2	3	3	3	2	20
2	1	3	2	3	1	15
2	1	3	3	3	2	60
1	2	3	4	3	20	16
1	1	3	2	3	0	2
3	2	3	3	2	10	20
2	2	3	3	3	34	54
3	2	3	1	2	0	24
3	2	3	5	2	1	6
2	2	3	4	3	2	5
2	2	3	3	3	0	8
3	1	3	2	3	1	4
3	2	2	5	3	1	10
1	2	2	2	3	0	6
2	2	2	3	3	5	20
[truncated: 306 more rows]
